# Supplementary material for: Nanometric and Hydrophobic Green Rust Minerals upon Exposure to Amino Acids and Nickel as Prerequisites for a Primitive Chemiosmosis
Source: Life (Basel). 2025 Apr 19;15(4):671. doi: 10.3390/life15040671 (PMC12028411; doi:10.3390/life15040671)
Supplement: Supplementary file 1 [file life-15-00671-s001.zip]

Archive with 1 entries (1 files):
- life-3544951-supplementary.pdf
